# Supplementary material for: Gender differences in individual variation in academic grades fail to fit expected patterns for STEM
Source: Nat Commun. 2018 Sep 25;9:3777. doi: 10.1038/s41467-018-06292-0 (PMC6156605; doi:10.1038/s41467-018-06292-0)
Supplement: Supplementary file 4 — Supplementary Data 1 [file 41467_2018_6292_MOESM4_ESM.xlsx]

## Sheet: Supplementary Data 1
Supplementary Data 1
Nr	Reference	V&V 2014	Geographic location	Academic level	k
1	Abbott, A. A. Factors related to third grade achievement: Self-perception, classroom composition, sex, and race. Contemporary Educational Psychology 6, 167–179 (1981).	Yes	North America	school	1
2	Ackerman, P. L., Kanfer, R. & Beier, M. E. Trait complex, cognitive ability, and domain knowledge predictors of baccalaureate success, STEM persistence, and gender differences. Journal of Educational Psychology 105, 911–927 (2013).	No	North America	uni	1
3	Ahlberg, M., Ekéus, C. & Hjern, A. Birth by vacuum extraction delivery and school performance at 16 years of age. American Journal of Obstetrics and Gynecology. Gynecol. 210, 361.e1–8 (2014).	No	Other	school	1
4	Ajiboye, J. O. & Tella, A. Class attendance and gender effects on undergraduate students' achievement in a social studies course in Botswana. Essays in Education 18, (2006).	Yes	Other	uni	1
5	Al-Hussami, M., Saleh, M. Y. N., Hayajneh, F., Abdalkader, R. H. & Mahadeen, A. I. The effects of undergraduate nursing student–faculty interaction outside the classroom on college grade point average. Nurse Education in Practice 11, 320–326 (2011).	No	Other	uni	1
6	Al-Mannie, M. A. A study of selected factors and their relationship to academic performance of students at King Saud University. College Student Journal 24, 173–183 (1990).	Yes	Other	uni	1
7	Alessandri, S. M. Effects of maternal work status in single-parent families on children's perception of self and family and school achievement. Journal of Experimental Child Psychology 54, 417–433 (1992).	Yes	North America	school	1
8	Annor, P. Factors That Affect the Academic Success of Foreign Students at Cardinal Stritch University. Unpublished (2010)	Yes	North America	uni	1
9	Ari, A., Atalay, O. T. & Aljamhan, E. From admission to graduation: the impact of gender on student academic success in respiratory therapy education. J Allied Health 39, 175–178 (2010).	Yes	North America	uni	1
10	Azen, R., Bronner, S. & Gafni, N. Examination of Gender Bias in University Admissions. Applied Measurement in Education 15, 75–94 (2002).	Yes	Other	uni	1
11	Babaoye, M. S. Input and environmental characteristics in student success: First-term GPA and predicting retention at an historically Black university. Dissertation Abstracts International Section A: Humanities and Social Sciences, 61(12-A), 4669 (2001).	Yes	North America	uni	1
12	Balsa, A. I., Giuliano, L. M. & French, M. T. The effects of alcohol use on academic achievement in high school. Economics of Education Review 30, 1–15 (2011).	Yes	North America	school	1
13	Banducci, R. The Effect of Mother's Employment on the Achievement, Aspirations, and Expectations of the Child. The Personnel and Guidance Journal 46, 263–267 (2011).	Yes	North America	school	1
14	Bartolj, T. & Polanec, S. College major choice and ability: Why is general ability not enough? Economics of Education Review 31, 996–1016 (2012).	No	Other	uni	1
15	Baucal, A., Pavlovic-Babic, D. & Willms, J. D. Differential selection into secondary schools in Serbia. Prospects 36, 539–546 (2006).	Yes	Other	school	1
16	Bean, J. P. & Bradley, R. K. Untangling the Satisfaction-Performance Relationship for College Students. The Journal of Higher Education 57, 393 (1986).	Yes	North America	uni	1
17	Beaudin, B. Q., Horvath, J. & Wright, S. P. Predicting freshman persistence in economics: a gender comparison. Journal of the Freshman Year Experience 4, 69–84 (1992).	Yes	North America	uni	1
18	Beer, J. Relationship of divorce to self-concept, self-esteem, and grade point average of fifth and sixth grade school children. Psychological Reports 65, 1379–1383 (1989).	Yes	North America	school	1
19	Behrens, L. T. & Vernon, P. E. Personality correlates of over-achievement and under-achievement. British Journal of Educational Psychology 48, 290–297 (2011).	Yes	North America	school	2
20	Benedict, M. E. & Hoag, J. Seating Location in Large Lectures: Are Seating Preferences or Location Related to Course Performance? The Journal of Economic Education 35, 215–231 (2004).	Yes	North America	uni	1
21	Bennett, R. E., Gottesman, R. L., Rock, D. A. & Cerullo, F. Influence of Behavior Perceptions and Gender on Teachers‘ Judgments of Students’ Academic Skill. Journal of Educational Psychology 85, 347–356 (1993).	Yes	North America	school	6
22	Beşoluk, Ş. & Önder, I. Do seasonal changes and teaching time affect academic performance of pre-service teachers? Biological Rhythm Research 42, 445–456 (2011).	No	Other	uni	2
23	Beyer, H. N. Effect of students' knowledge of their predicted grade point averages on academic achievement. Journal of Counseling Psychology 18, 603–605 (1971).	Yes	North America	uni	1
24	Bienstock, J. L., Martin, S., Tzou, W. & Fox, H. E. Medical Students' Gender is a Predictor of Success in the Obstetrics and Gynecology Basic Clerkship. Teaching and Learning in Medicine 14, 240–243 (2002).	Yes	North America	uni	1
25	Bolandifar, S. & Noordin, N. Investigating the Relationship between Creativity and Academic Achievement of Malaysian Undergraduates. Jurnal Teknologi 65, 101–107 (2013).	No	Other	uni	1
26	Boldt, K. E. Predicting academic performance of high-risk college students using Scholastic Aptitude Test scores and noncognitive variables. Unpublished (2011).	Yes	North America	uni	1
27	Booth, R. An exmination of college GPA, composite ACT scores, IQs, and gender in relation to loneliness of college students. Psychological Reports 53, 347–352 (1983).	Yes	North America	school	1
28	Borde, S. F. Determinants of student performance in undergraduate management courses. (1998). unpublished	Yes	North America	uni	1
29	Borde, S. F. Predictors of Student Academic Performance in the Introductory Marketing Course. Journal of Education for Business 73, 302–306 (1998).	No	North America	uni	1
30	Borde, S. F. Student characteristics and performance in intermediate corporate finance. (1998). unpublished	No	North America	uni	1
31	Borde, S. F., Byrd, A. K. & Modani, N. K. Determinants of student performance in introductory corporate finance courses. Journal of Financial Education 24, 23–30 (1998).	No	North America	uni	1
32	Bridgeman, B. & Lewis, C. The Relationship of Essay and Multiple-Choice Scores With Grades in College Courses. Journal of Educational Measurement 31, 37–50 (1994).	Yes	North America	uni	3
33	Bridgeman, B. & Wendler, C. Gender differences in predictors of college mathematics performance and in college mathematics course grades. Journal of Educational Psychology 83, 275–284 (1991).	Yes	North America	uni	1
34	Britner, S. L. Motivation in high school science students: A comparison of gender differences in life, physical, and earth science classes. Journal of Research in Science Teaching 45, 955–970 (2008).	Yes	North America	school	1
35	Brog, M. J. Hemisphericity, locus of control, and grade point average among middle and high school boys and girls. Perceptual and Motor Skills 60, 39–45 (1985).	Yes	North America	school	2
36	Brubeck, D. & Beer, J. Depression, Self-esteem, Suicide Ideation, Death Anxiety, and Gpa in High School Students of Divorced and Nondivorced Parents. Psychological Reports 71, 755–763 (1992).	Yes	North America	school	4
37	Bugert, R. H. The relation of school marks to intelligence in secondary schools. Journal of Applied Psychology 19, 606–614 (1935).	Yes	North America	school	6
38	Bursik, K. & Martin, T. A. Ego Development and Adolescent Academic Achievement. Journal of Research on Adolescence 16, 1–18 (2006).	Yes	North America	school	1
39	Burts, D. C. et al. Developmental Appropriateness of Kindergarten Programs and Academic Outcomes in First Grade. Journal of Research in Childhood Education 8, 23–31 (1993).	Yes	North America	school	6
40	Burusic, J., Babarovic, T. & Seric, M. Differences in elementary school achievement between girls and boys: Does the teacher gender play a role? European Journal of Psychology of Education 27, 523–538 (2011).	No	Other	school	8
41	Busch, S. H., Golberstein, E. & Meara, E. The FDA And ABCs: Unintended Consequences Of Antidepressant Warnings On Human Capital. Journal of Human Resources 49, 540–571 (2014).	No	North America	school	1
42	Byrd, C. M. The Associations of Intergroup Interactions and School Racial Socialization with Academic Motivation. The Journal of Educational Research 108, 10–21 (2015).	No	North America	school	1
43	Byrd, C. M. & Chavous, T. M. Racial Identity and Academic Achievement in the Neighborhood Context: A Multilevel Analysis. Journal of Youth and Adolescence 38, 544–559 (2009).	Yes	North America	school	1
44	Byrd, A., Modani, N. & Borde, S. Determinants of student performance in the introductory corporate finance courses. 24, 23–30 (1998).	No	North America	uni	1
45	Call, G., Beer, J. & Beer, J. General and test anxiety, shyness, and grade point average of elementary school children of divorced and nondivorced parents. Psychological Reports 74, 512–514 (1994).	Yes	North America	school	1
46	Cantwell, R., Archer, J. & Bourke, S. A Comparison of the Academic Experiences and Achievement of University Students Entering by Traditional and Non-traditional Means. Assessment & Evaluation in Higher Education 26, 221–234 (2001).	Yes	Other	uni	1
47	Catsambis, S. The Path to Math: Gender and Racial-Ethnic Differences in Mathematics Participation from Middle School to High School. Sociology of Education 67, 199 (1994).	Yes	North America	school	1
48	Chen, J. A. & Pajares, F. Implicit theories of ability of Grade 6 science students: Relation to epistemological beliefs and academic motivation and achievement in science. Contemporary Educational Psychology 35, 75–87 (2010).	Yes	North America	school	1
49	Chen, L.-J., Fox, K. R., Ku, P.-W. & Taun, C.-Y. Fitness Change and Subsequent Academic Performance in Adolescents. Journal of School Health 83, 631–638 (2013).	No	Other	school	1
50	Cheung, C. S. & McBride-Chang, C. Relations of Perceived Maternal Parenting Style, Practices, and Learning Motivation to Academic Competence in Chinese Children. Merrill-Palmer Quarterly 54, 1–22 (2008).	Yes	Other	school	1
51	Chittum, K. R. The relationship between physical attractiveness and psychosocial identity development, first semester GPA and admissions index scores for freshmen.	Yes	North America	uni	1
52	Cicirelli, V. G. Childrens School Grades and Sibling Structure. Psychological Reports 41, 1055–1058 (1977).	Yes	North America	school	1
53	Cogburn, C. D., Chavous, T. M. & Griffin, T. M. School-Based Racial and Gender Discrimination among African American Adolescents: Exploring Gender Variation in Frequency and Implications for Adjustment. Race and Social Problems 3, 25–37 (2011).	No	North America	school	1
54	Cokley, K., McClain, S., Jones, M. & Johnson, S. A Preliminary Investigation of Academic Disidentification, Racial Identity, and Academic Achievement Among African American Adolescents. The High School Journal 95, 54–68 (2012).	No	North America	school	1
55	Craddick, R. A. Effect of season of birth on achievement of college students. Psychological Reports 18, 329–330 (1966).	Yes	North America	uni	1
56	Cyrenne, P. & Chan, A. High school grades and university performance: A case study. Economics of Education Review 31, 524–542 (2012).	No	North America	uni	1
57	D’Lima, G. M., Winsler, A. & Kitsantas, A. Ethnic and Gender Differences in First-Year College Students’ Goal Orientation, Self-Efficacy, and Extrinsic and Intrinsic Motivation. The Journal of Educational Research 107, 341–356 (2014).	No	North America	uni	1
58	Daly, D. D. The relationship between college-level learning in high school and post-secondary academic success.	Yes	North America	uni	1
59	Dambrot, F. H., Silling, S. M. & Zook, A., II. Psychology of computer use: ii. sex differences in prediction of course grades in a computer language course. Perceptual and Motor Skills 66, 627–636 (1988).	Yes	North America	school	2
60	De Winter, J. C. F. & Dodou, D. Predicting academic performance in engineering using high school exam scores. International Journal of Engineering Education 27, 1343–1351 (2011).	No	Other	uni	1
61	de Wolf, V. A. High School Mathematics Preparation and Sex Differences in Quantitative Abilities. Psychology of Women Quarterly 5, 555–567 (1981).	Yes	North America	school	1
62	DeCoster, D. A. The effects of residence hall room visitation upon academic achievement for college students. Journal of College Student Personnel 20, 520–524 (1979).	Yes	North America	uni	1
63	Demirbas, O. O. & Demirkan, H. Learning styles of design students and the relationship of academic performance and gender in design education. Learning and Instruction 17, 345–359 (2007).	Yes	Other	uni	1
64	Deslandes, R., Bouchard, P. & St-Amant, J.-C. Family Variables as Predictors of School Achievement: Sex Differences in Quebec Adolescents. Canadian Journal of Education / Revue canadienne de l'éducation 23, 390 (1998).	Yes	North America	school	1
65	Dewaele, J.-M. Predicting Language Learners' Grades in the L1, L2, L3 and L4: The Effect of Some Psychological and Sociocognitive Variables. International Journal of Multilingualism 4, 169–197 (2007).	Yes	Other	school	4
66	Di Lorenzo, M. L. Race-related factors in academic achievement: An examination of racial socialization and racial identity in African American and Latino college students. Dissertation Abstracts International: Section B: The Sciences and Engineering, 70(5-B), 3219 (2009).	Yes	North America	uni	1
67	Díaz-Morales, J. F. & Escribano, C. Predicting school achievement: The role of inductive reasoning, sleep length and morningness–eveningness. Personality and Individual Differences 55, 106–111 (2013).	No	Other	school	5
68	Ding, C. S. Variations in academic performance trajectories during high school transition: Exploring change profiles via multidimensional scaling growth profile analysis. Educational Research and Evaluation 14, 305–319 (2008).	Yes	North America	school	2
69	Ding, C. S., SONG, K. & RICHARDSON, L. I. Do Mathematical Gender Differences Continue? A Longitudinal Study of Gender Difference and Excellence in Mathematics Performance in the U.S. Educational Studies 40, 279–295 (2006).	Yes	North America	school	2
70	Duckworth, A. L. & Seligman, M. E. P. Self-discipline gives girls the edge: Gender in self-discipline, grades, and achievement test scores. Journal of Educational Psychology 98, 198–208 (2006).	Yes	North America	school	8
71	Dupuis, J., Coutu, J. & Laneuville, O. Application of linear mixed-effect models for the analysis of exam scores: Online video associated with higher scores for undergraduate students with lower grades. Computers & Education 66, 64–73 (2013).	No	North America	uni	3
72	Eftekhar, H., Labaf, A., Anvari, P., Jamali, A. & Sheybaee-Moghaddam, F. Association of the pre-internship objective structured clinical examination in final year medical students with comprehensive written examinations. Medial Education Online 17, 34 (2012).	No	Other	uni	1
73	Elliott, R. & Strenta, A. C. Effects of Improving the Reliability of the GPA on Prediction Generally and on Comparative Predictions for Gender and Race Particularly. Journal of Educational Measurement 25, 333–347 (1988).	Yes	North America	uni	1
74	Elmore, P. B. & Vasu, E. S. Relationship between selected variables and statistics achievement: Building a theoretical model. Journal of Educational Psychology 72, 457–467 (1980).	Yes	North America	uni	1
75	Farmer, T. W., Irvin, M. J., Thompson, J. H., Hutchins, B. C. & Leung, M.-C. School Adjustment and the Academic Success of Rural African American Early Adolescents in the Deep South. Journal of Research in Rural Education 21, (2006).	Yes	North America	school	1
76	Fayowski, V. & MacMillan, P. D. An evaluation of the Supplemental Instruction programme in a first year calculus course. International Journal of Mathematical Education in Science and Technology 39, 843–855 (2008).	Yes	North America	uni	1
77	Fischbein, S. Biosocial influences on sex differences for ability and achievement test results as well as marks at school. Intelligence 14, 127–139 (1990).	Yes	Other	school	3
78	Fischl, D. & Sagy, S. Factors related to students’ achievements: comparing Israeli Bedouin and Jewish students in college education. Intercultural Education 20, 345–358 (2009).	Yes	Other	uni	1
79	Fournier, S. M. & M Ineson, E. Age, gender and work experience as predictors of success. Education Training 56, 59–77 (2014).	No	Other	uni	1
80	Frailey, L. E. & Gain, C. M. Correlation of excellence in different school subjects based on a study of school grades. Journal of Educational Psychology 5, 141–154 (1914).	Yes	North America	school	5
81	Frenzel, A. C., Pekrun, R. & Goetz, T. Girls and mathematics —A ‘hopeless’ issue? A control-value approach to gender differences in emotions towards mathematics. European Journal of Psychology of Education 22, 497–514 (2007).	Yes	Other	school	1
82	Friedrichsen, J. E. Self-concept and self-esteem development in the context of adolescence and gender.	Yes	North America	school	1
83	Gadzella, B. M., Cochran, S. W., Parham, L. & Fournet, G. P. Accuracy and differences among students in their predictions of semester achievement. The Journal of Educational Research 70, 75–81 (1976).	Yes	North America	uni	1
84	Gadzella, B. M., WILLIAMSON, J. D. & GINTHER, D. W. Correlations of self-concept with locus of control and academic performance. Perceptual and Motor Skills 61, 639–645 (1985).	Yes	North America	uni	1
85	Ganzert, B. The effects of dual enrollment credit on gender and race. Current Issues in Education 15, (2012).	No	North America	uni	1
86	Gayles, J. G. & Ampaw, F. The Impact of College Experiences on Degree Completion in STEM Fields at Four-Year Institutions: Does Gender Matter? The Journal of Higher Education 85, 439–468 (2014).	No	North America	uni	1
87	Gerberich, S. G. et al. Effects of brain injury on college academic performance. Neuroepidemiology 16, 1–14 (1997).	Yes	North America	uni	1
88	Gherasim, L. R., Butnaru, S. & Mairean, C. Classroom environment, achievement goals and maths performance: gender differences. Educational Studies 39, 1–12 (2013).	No	Other	school	1
89	Gherasim, L. R., Maireana, C. & Butnaru, S. Prediction of School Performance: the Role of Motivational Orientation and Classroom Environment. Procedia - Social and Behavioral Sciences 46, 3931–3935 (2012).	No	Other	school	1
90	Giancarlo, C. A. & Facione, P. A. A Look Across Four Years at the Disposition Toward Critical Thinking Among Undergraduate Students. The Journal of General Education 50, 29–55 (2001).	Yes	North America	uni	1
91	Gifford, D. D., Briceno-Perriott, J. & Mianzo, F. Locus of Control: Academic Achievement and Retention in a Sample of University First-Year Students. Journal of College Admission 191, 18–25 (2006).	Yes	North America	uni	1
92	Gillock, K. L. & Reyes, O. Stress, support, and academic performance of urban, low-income, Mexican-American adolescents. Journal of Youth and Adolescence 28, 259–282 (1999).	Yes	North America	school	1
93	Glass, C. J. & Garrett, M. S. Student participation in a college orientation course, retention, and grade point average. Community College Journal of Research and Practice 19, 117–132 (1995).	Yes	North America	uni	1
94	Goetz, T., Frenzel, A. C., Hall, N. C. & Pekrun, R. Antecedents of academic emotions: Testing the internal/external frame of reference model for academic enjoyment. Contemporary Educational Psychology 33, 9–33 (2008).	Yes	Other	school	2
95	Gottfried, M. A. & Polikoff, M. S. A Religious Experience? Personal, Parental, and Peer Religiosity and the Academic Success of Sexual-Minority Youth Using Nationally Representative Samples. Journal of LGBT Youth 9, 183–199 (2012).	No	North America	school	1
96	Guskey, T. R. Stability and Change in High School Grades. NASSP Bulletin 95, 85–98 (2011).	No	North America	school	1
97	Hakkarainen, A., Holopainen, L. & Savolainen, H. Mathematical and Reading Difficulties as Predictors of School Achievement and Transition to Secondary Education. Scandinavian Journal of Educational Research 57, 488–506 (2013).	No	Other	school	1
98	Haley, M. Student and professor gender effects in introductory business statistics. Journal of Statistics Education 15, (2007).	No	North America	uni	1
99	Ham, B. D. The Effects of Divorce and Remarriage on the Academic Achievement of High School Seniors. Journal of Divorce & Remarriage 42, 159–178 (2004).	Yes	North America	school	1
100	Hamre, B. K. & Pianta, R. C. Early teacher-child relationships and the trajectory of children's school outcomes through eighth grade. Child Development 72, 625–638 (2001).	Yes	North America	school	1
101	Hancock, T. The Gender Difference: Validity of Standardized Admission Tests in Predicting MBA Performance. Journal of Education for Business 75, 91–93 (2010).	Yes	North America	uni	1
102	Hanna, G. S. & Sonnenshein, J. L. Relative Validity of the Orleans-Hanna Algebra Prognosis Test in the Prediction of Girls‘ and Boys’ Grades in First-Year Algebra. Educational and Psychological Measurement 45, 361–367 (1985).	Yes	North America	school	1
103	Hewitt, B. N. & Goldman, R. D. Occam's razor slices through the myth that college women overachieve. Journal of Educational Psychology 67, 325–330 (1975).	Yes	North America	uni	4
104	Hogan, M. J. et al. Academic success in adolescence: Relationships among verbal IQ, social support and emotional intelligence. Australian Journal of Psychology 62, 30–41 (2010).	Yes	North America	school	1
105	Horvath, J., Beaudin, B. Q. & Wright, S. P. Persisting in the introductory economics course: An exploration of gender differences. The Journal of Economic Education 23, 101–108 (1992).	Yes	North America	uni	1
106	Hosseini, A. A. Comparison of Successful and Unsuccessful Students at Pahlavi-University. Psychological Reports 36, 15–20 (1975).	Yes	Other	uni	1
107	House, J. D. & Keeley, E. J. Gender bias in prediction of graduate grade performance from miller analogies test scores. Journal of Psychology: Interdisciplinary and Applied 129, 353–355 (1995).	Yes	North America	uni	1
108	Hughey, A. W. Observed differences in graduate record examination scores and mean undergraduate grade point averages by gender and race among students admitted to a master's degree program in college student affairs. Psychological Reports 77, 1315–1321 (1995).	Yes	North America	uni	2
109	Hunley, S. A. et al. Adolescent computer use and academic achievement. Adolescence 40, 307–318 (2005).	Yes	North America	school	1
110	Huysamen, G. K. & Roozendaal, L. A. Curricular choice and the differential prediction of the tertiary-academic performance of men and women. South African Journal of Psychology 29, 87–93 (1999).	Yes	North America	uni	1
111	Imms, W. D. Boys' Rates of Participation and Academic Achievement in International Baccalaureate Art and Design Education. Visual Arts Research 26, 53–74 (2000).	Yes	Other	school	1
112	Ismail, N. A. & Othman, A. Comparing university academic performances of HSC students at the three art-based faculties. International Education Journal 7, 668–675 (2006).	Yes	Other	uni	3
113	Jabor, M. K., Machtmes, K., Kungu, K., Yahya Buntat & Nordin, M. S. The influence of age and gender on the students' achievement in mathematics. International Conference on Social Science and Humanity 5, (2011).	No	North America	school	1
114	Jacobowitz, T. Relationship of sex, achievement, and science self-concept to the science career preferences of black students. Journal of Research in Science Teaching 20, 621–628 (1983).	Yes	North America	school	2
115	Jones, P. S. The Impact of four-year participation in music and/or athletic activities in South Dakota public high schools on GPA and ACT Scores. Unpiblished (2018).	Yes	North America	school	1
116	Kaczmarek, M. & Franco, J. N. Sex differences in prediction of academic performance by the graduate record exam. Psychological Reports 59, 1197–1198 (1986).	Yes	North America	uni	1
117	Kantomaa, M. T. et al. Physical activity and obesity mediate the association between childhood motor function and adolescents' academic achievement. Proceedings of the National Academy of Sciences of the U.S.A. 110, 1917–1922 (2013).	No	Other	school	1
118	Karatas, H., Alci, B. & Aydin, H. Correlation among high school senior students’ test anxiety, academic performance and points of university entrance exam. Educational Research and Reviews 8, 919–926 (2013).	No	Other	school	1
119	Kark, M., Hjern, A. & Rasmussen, F. Poor school performance is associated with a larger gain in body mass index during puberty. Acta Paediatrica 103, 207–213 (2014).	No	Other	school	1
120	Kenney-Benson, G. A., Pomerantz, E. M., Ryan, A. M. & Patrick, H. Sex differences in math performance: The role of children's approach to schoolwork. Developmental Psychology 42, 11–26 (2006).	Yes	North America	school	1
121	Khan, S., Haynes, L., Armstrong, A. & Rohner, R. P. Perceived teacher acceptance, parental acceptance, academic achievement, and school conduct of middle school students in the Mississippi Delta region of the United States. Cross-Cultural Research 44, 283–294 (2010).	Yes	North America	school	3
122	Kitsantas, A. & Zimmerman, B. J. College students' homework and academic achievement: The mediating role of self-regulatory beliefs. Metacognition and Learning 4, 97–110 (2009).	Yes	North America	uni	1
123	Kling, K. C., Noftle, E. E. & Robins, R. W. Why Do Standardized Tests Underpredict Women's Academic Performance? The Role of Conscientiousness. Social Psychological and Personality Science 4, 600–606 (2013).	No	North America	uni	2
124	Klugh, H. E. & Bierley, R. The School and College Ability Test and High School Grades as Predictors of College Achievement. Educational and Psychological Measurement 19, 625–626 (1959).	Yes	North America	uni	1
125	Koenig, J. A., Sireci, S. G. & Wiley, A. Evaluating the predictive validity of MCAT scores across diverse applicant groups. Academic Medicine 73, 1095–1106 (1998).	Yes	North America	uni	2
126	Kost, L. E., Pollock, S. J. & Finkelstein, N. D. Characterizing the gender gap in introductory physics. Physical Review Special Topics - Physics Education Research 5, 010101 (2009).	Yes	North America	uni	1
127	la Fuente Arias, De, J., Sander, P. & Putwain, D. Relationship between Undergraduate Student Confidence, Approach to Learning and Academic Performance: The role of gender // Relación entre la confianza académica, los enfoques de aprendizaje y el rendimiento académico de estudiantes universitarios... Revista de Psicodidactica / Journal of Psychodidactics 18, 375–393 (2013).	No	Other	uni	1
128	Lagerstrom, M., Bremme, K., Eneroth, P. & Magnusson, D. Sex-Related Differences in School and IQ Performance for Children with Low Birth Weight at Ages 10 and 13. The Journal of Special Education 25, 261–270 (1991).	Yes	Other	school	3
129	Lanciano, T. & Curci, A. Incremental validity of emotional intelligence ability in predicting academic achievement. American Journal of Psychology 127, 447–461 (2014).	No	Other	uni	1
130	Lee, F. H. & Nemzek, C. L. Relation Between Certain Physical Defects and School Achievement. Journal of Social Psychology 13, 385–394 (1941).	Yes	North America	school	4
131	Lepp, A., Barkley, J. E. & Karpinski, A. C. The relationship between cell phone use, academic performance, anxiety, and Satisfaction with Life in college students. Computers in Human Behavior 31, 343–350 (2014).	No	North America	uni	1
132	Lindley, L. D. & Borgen, F. H. Generalized self-efficacy, Holland theme self-efficacy, and academic performance. Journal of Career Assessment 10, 301–314 (2002).	Yes	North America	uni	1
133	Lindsay, C. A. & Althouse, R. Comparative Validities of the Strong Vocational Interest Blank Academic Achievement Scale and the College Student Questionnaire Motivation for Grades Scale. Educational and Psychological Measurement 29, 489–493 (1969).	Yes	North America	uni	2
134	Lloyd, J. E. V., Walsh, J. & Yailagh, M. S. Sex Differences in Performance Attributions, Self-Efficacy, and Achievement in Mathematics: If I‘m so Smart, Why Don’t I Know It? Canadian Journal of Education / Revue canadienne de l'éducation 28, 384 (2005).	Yes	North America	school	1
135	Maqsud, M. Relationships of Some Personality Variables to Academic Attainment of Secondary School Pupils. Educational Psychology 13, 11–18 (1993).	Yes	Other	school	1
136	Matos-Diaz, H. & Garcia, D. Modeling College Graduation GPA Considering Equity in Admissions: Evidence from the University of Puerto Rico. Education Policy Analysis Archives 22, 96 (2014).	No	Other	uni	1
137	Mattanah, J. F., Brooks, L. J., Brand, B. L., Quimby, J. L. & Ayers, J. F. A Social Support Intervention and Academic Achievement in College: Does Perceived Loneliness Mediate the Relationship? Journal of College Counseling 15, 22–36 (2012).	No	North America	uni	1
138	Mattern, K. D. & Patterson, B. F. Test of slope and intercept bias in college admissions: a response to Aguinis, Culpepper, and Pierce (2010). Journal of Applied Psychology 98, 134–147 (2013).	No	North America	uni	1
139	Matthews, D. B. The effects of learning style on grades of first-year college students. Research in Higher Education 32, 253–268 (1991).	Yes	North America	uni	1
140	Mau, W.-C. & Lynn, R. Gender Differences on the Scholastic Aptitude Test, the American College Test and College Grades. Educational Psychology 21, 133–136 (2001).	Yes	North America	uni	1
141	McCandless, B. R., Roberts, A. & Starnes, T. Teachers' marks, achievement test scores, and aptitude relations with respect to social class, race, and sex. Journal of Educational Psychology 63, 153–159 (1972).	Yes	North America	school	1
142	MeCornack, R. L. & McLeod, M. M. Gender Bias in the Prediction of College Course Performance. Journal of Educational Measurement 25, 321–331 (1988).	Yes	North America	uni	1
143	Melius, J. The Influence of Undergraduate Students' Engagement Practices and Their Institutional Environment on Academic Achievement. Journal of Human Behavior in the Social Environment 21, 606–624 (2011).	No	North America	uni	1
144	Memiş, A. A research of the relation between study orientations, gender and school achievement. Life Science Journal 10, 30–38 (2013).	No	Other	school	4
145	Mickelson, R. A. & Greene, A. D. Connecting pieces of the puzzle: gender differences in black middle school students' achievement. The Journal of Negro Education 75, 34–48 (2006).	Yes	North America	school	1
146	Mills, C., Heyworth, J., Rosenwax, L., Carr, S. & Rosenberg, M. Factors associated with the academic success of first year health science students. Advances in Health Sciences Education. Theory and Practice 14, 205–217 (2009).	Yes	Other	uni	1
147	Mpofu, E., D'Amico, M. & Cleghorn, A. Time management practices in an African culture: Correlates with college academic grades. Canadian Journal of Behavioural Science 28, 102–112 (1996).	Yes	Other	uni	1
148	Mullola, S. et al. Associations of student temperament and educational competence with academic achievement: The role of teacher age and teacher and student gender. Teaching and Teacher Education 27, 942–951 (2011).	Yes	Other	school	2
149	Nelson, D. D. A study of school achievement among adolescent children with working and nonworking mothers. The Journal of Educational Research 62, 456–458 (1969).	Yes	North America	school	1
150	Nicpon, M. et al. The Relationship of Loneliness and Social Support with College Freshmen's Academic Performance and Persistence. Journal of College Student Retention: Research, Theory and Practice 8, 345–358 (2006).	Yes	North America	uni	1
151	Nilsson, T. K., Yngve, A., Bottiger, A. K., Hurtig-Wennlof, A. & Sjostrom, M. High Folate Intake Is Related to Better Academic Achievement in Swedish Adolescents. Pediatrics 128, E358–E365 (2011).	No	Other	school	1
152	Nishina, A., Juvonen, J. & Witkow, M. R. Sticks and stones may break my bones, but names will make me feel sick: The psychosocial, somatic, and scholastic consequences of peer harassment. Journal of Clinical Child & Adolescent Psychology 34, 37–48 (2005).	Yes	North America	school	1
153	Önder, I. in Circadian Rhythms: Biology, Cognition and Disorders 161–186 (2012).	No	Other	uni	1
154	Orr, M. K., Ngambeki, I., Long, R. A. & Ohland, M. W. Performance trajectory of students in the engineering disciplines. in S3H–1–S3H–4 (IEEE, 2011). doi:10.1109/FIE.2011.6143005	No	North America	uni	1
155	Patterson, B. F., Mattern, K. D. & Swerdzewski, P. Are the best scores the best scores for predicting college success? Journal of College Admission 34–45 (2012).	No	North America	uni	1
156	Payne, D. A., Rapley, F. E. & Wells, R. A. Application of a biographical data inventory to estimate college academic achievement. Measurement and Evaluation in Guidance 6, 152–156 (1973).	Yes	North America	uni	2
157	Perkinson-Gloor, N., Lemola, S. & Grob, A. Sleep duration, positive attitude toward life, and academic achievement: the role of daytime tiredness, behavioral persistence, and school start times. Journal of Adolescence 36, 311–318 (2013).	No	Other	school	2
158	Perrault, Y. L. Sex, motivation, extraversion and neuroticism as multiple predictors and moderators with predicting two grade nine attainment criteria. (1976).	Yes	North America	school	1
159	Phillips, B. N. Sex, social class, and anxiety as sources of variation in school achievement. Journal of Educational Psychology 53, 316–322 (1962).	Yes	North America	school	3
160	Pomerantz, E. M., Altermatt, E. R. & Saxon, J. L. Making the grade but feeling distressed: Gender differences in academic performance and internal distress. Journal of Educational Psychology 94, 396–404 (2002).	Yes	North America	school	4
161	Preiss, M. & Fráňová, L. Depressive symptoms, academic achievement, and intelligence. Studia Psychologica 48, 57–67 (2006).	Yes	Other	school	1
162	Preszler, R. W. Replacing lecture with peer-led workshops improves student learning. CBE Life Sciences Education 8, 182–192 (2009).	Yes	North America	uni	1
163	Rees, D. I. & Sabia, J. J. The Effect of Migraine Headache on Educational Attainment. Journal of Human Resources 46, 317–332 (2011).	No	North America	school	1
164	Riegle-Crumb, C., King, B., Grodsky, E. & Muller, C. The More Things Change, the More They Stay the Same? Prior Achievement Fails to Explain Gender Inequality in Entry Into STEM College Majors Over Time. American Educational Research Journal 49, 1048–1073 (2012).	No	North America	school	3
165	Risser, S. D. Relational Aggression and Academic Performance in Elementary School. Psychology in the Schools 50, 13–26 (2012).	No	North America	school	1
166	Ritchie, S. J. & Bates, T. C. Enduring links from childhood mathematics and reading achievement to adult socioeconomic status. Psychological Science 24, 1301–1308 (2013).	No	North America	school	2
167	Romine, P. G. & Quattlebaum, R. F. The Achievement Motivation Scale Revisited: a Cross-Validation Study. Educational and Psychological Measurement 36, 1069–1073 (1976).	Yes	North America	uni	2
168	Rothstein, D. S. High school employment and youths' academic achievement. The Journal of Human Resources 42, 194–213 (2007).	Yes	North America	school	1
169	Rozek, C. S., Hyde, J. S., Svoboda, R. C., Hulleman, C. S. & Harackiewicz, J. M. Gender differences in the effects of a utility-value intervention to help parents motivate adolescents in mathematics and science. Journal of Educational Psychology 107, 195–206 (2015).	No	North America	school	1
170	Salem, R. O. et al. Academic and socio-demographic factors influencing students' performance in a new Saudi medical school. Medical Teacher 35, S83–S89 (2013).	No	Other	uni	1
171	Saunders, J., Davis, L., Williams, T. & Williams, J. H. Gender differences in self-perceptions and academic outcomes: A study of African American high school students. Journal of Youth and Adolescence 33, 81–90 (2004).	Yes	North America	school	1
172	Schaffer, B. F., Ahmadi, H. & Calkins, D. O. Academic Qualifications of Women with Degrees in Business. Journal of Education for Business 61, 321–324 (1986).	Yes	North America	uni	1
173	Schneider, L. J. & Overton, T. D. Holland personality types and academic achievement. Journal of Counseling Psychology 30, 287–289 (1983).	Yes	North America	uni	1
174	Schulenberg, J. E., Asp, C. E. & Petersen, A. C. School from the Young Adolescent's Perspective: A Descriptive Report. The Journal of Early Adolescence 4, 107–130 (1984).	Yes	North America	school	10
175	Schult, J., Hell, B., Päßler, K. & Schuler, H. Sex-specific Differential Prediction of Academic Achievement by German Ability Tests. International Journal of Selection and Assessment 21, 130–134 (2013).	No	Other	uni	2
176	Schwartz, D., Lansford, J. E., Dodge, K. A., Pettit, G. S. & Bates, J. E. The link between harsh home environments and negative academic trajectories is exacerbated by victimization in the elementary school peer group. Developmental Psychology 49, 305–316 (2013).	No	North America	school	1
177	Senfeld, L. Math anxiety and its relationship to selected student attitudes and beliefs. Unpublished (1996).	Yes	North America	uni	1
178	Shaw, E. J., Mattern, K. D. & Patterson, B. F. Discrepant SAT Critical Reading and Writing Scores: Implications for College Performance. Educational Assessment 16, 145–163 (2011).	No	North America	uni	2
179	Sheard, M. Hardiness commitment, gender, and age differentiate university academic performance. Br J Educ Psychol 79, 189–204 (2009).	Yes	Other	uni	1
180	Sherman, J. A. Predicting mathematics grades of high school girls and boys: A further study. Contemporary Educational Psychology 5, 249–255 (1980).	Yes	North America	school	1
181	Shulruf, B., Wang, Y. G., Zhao, Y. J. & Baker, H. Rethinking the admission criteria to nursing school. Nurse Education Today 31, 727–732 (2011).	No	Other	school	1
182	Sibulkin, A. E. & Butler, J. S. Should College Algebra be a Prerequisite for Taking Psychology Statistics? Teaching of Psychology 35, 214–217 (2008).	Yes	North America	uni	1
183	Sillanpää, M., Suominen, S., Rautava, P. & Aromaa, M. Academic and social success in adolescents with previous febrile seizures. Seizure 20, 326–330 (2011).	No	Other	school	2
184	Simpkins, S. D., Davis-Kean, P. E. & Eccles, J. S. Math and science motivation: A longitudinal examination of the links between choices and beliefs. Developmental Psychology 42, 70–83 (2006).	Yes	North America	school	2
185	Smrtnik-Vitulić, H. & Zupančič, M. Personality traits as a predictor of academic achievement in adolescents. Educational Studies 37, 127–140 (2011).	Yes	Other	school	1
186	Soares, A. P., Almeida, L. S., Guisande, M. A. & Páramo, M. F. Academic achievement in first-year Portuguese college students: The role of academic preparation and learning strategies. International Journal of Psychology 44, 204–212 (2009).	Yes	Other	uni	3
187	Steinmayr, R., Wirthwein, L. & Schöne, C. Gender and numerical intelligence: Does motivation matter? Learning and Individual Differences 32, 140–147 (2014).	No	Other	school	1
188	Stephens, L. J. The Effect of Interscholastic Sports Participation on Academic Achievement of Middle Level School Students. NASSP Bulletin 86, 34–41 (2002).	Yes	North America	school	1
189	Stockard, J., Lang, D. & Wood, J. W. Academic merit, status variables, and students’ grades. Journal of Research Development in Education 18, 12–20 (1985).	Yes	North America	school	1
190	Syvaoja, H. J. et al. Physical Activity, Sedentary Behavior, and Academic Performance in Finnish Children. Medicine & Science in Sports & Exercise 45, 2098–2104 (2013).	No	Other	school	1
191	Taylor, D. J., Clay, K. C., Bramoweth, A. D., Sethi, K. & Roane, B. M. Circadian phase preference in college students: relationships with psychological functioning and academics. Chronobiology International 28, 541–547 (2011).	Yes	North America	uni	1
192	Taylor, D. J., Vatthauer, K. E., Bramoweth, A. D., Ruggero, C. & Roane, B. The Role of Sleep in Predicting College Academic Performance: Is it a Unique Predictor? Behavioral Sleep Medicine 11, 159–172 (2013).	No	North America	uni	1
193	Tennant, J. E. et al. Students' ratings of teacher support and academic and social-emotional well-being. School Psychology Q 30, 494–512 (2015).	No	North America	school	1
194	Thiele, T., Singleton, A., Pope, D. & Stanistreet, D. Predicting students' academic performance based on school and socio-demographic characteristics. Studies in Higher Education 1–23 (2015). doi:10.1080/03075079.2014.974528	No	Other	uni	1
195	Thomas, C. L. Relative Effectiveness of High School Grades for Predicting College Grades: Sex and Ability Level Effects. The Journal of Negro Education 48, 6 (1979).	Yes	North America	uni	1
196	Ting, S. M. R. & Robinson, T. L. First-Year Academic Success: A Prediction Combining Cognitive and Psychosocial Variables for Caucasian and African American Students. Journal of College Student Development 39, 599–610 (1998).	Yes	North America	uni	1
197	Torenbeek, M., Jansen, E. & Suhre, C. Predicting undergraduates' academic achievement: The role of the curriculum, time investment and self-regulated learning. Studies in Higher Education 38, 1393–1406 (2013).	No	Other	uni	1
198	Trent, E. R. An analysis of sex differences in psychological differentiation. Dissertation Abstracts International, 35(5-B), 2416 (1974).	Yes	North America	school	1
199	Trippi, J. F. & Baker, S. B. Student and residential correlates of black student grade performance and persistence at a predominantly white university campus. Journal of College Student Development 30, 136–143 (1989).	Yes	North America	uni	1
200	Tulviste, T. & Rohner, R. P. Relationships between perceived teachers' and parental behavior and adolescent outcomes in Estonia. Cross-Cultural Research 44, 222–238 (2010).	Yes	Other	school	1
201	Undheim, J. O. & Nordvik, H. Socio‐economic Factors and Sex Differences in an Egalitarian Educational System: academic achievement in 16‐year‐old Norwegian students. Scandinavian Journal of Educational Research 36, 87–98 (1992).	Yes	Other	school	3
202	Valenzuela, A. Liberal Gender Role Attitudes and Academic Achievement among Mexican-Origin Adolescents in Two Houston Inner-City Catholic Schools. Hispanic Journal of Behavioral Sciences 15, 310–323 (1993).	Yes	North America	school	1
203	Van Dijk, M. L., De Groot, R. H., Savelberg, H. H., Van Acker, F. & Kirschner, P. A. The Association Between Objectively Measured Physical Activity and Academic Achievement in Dutch Adolescents: Findings From the GOALS Study. Journal of Sport and Exercise Psychology 36, 460–473 (2014).	No	Other	school	2
204	van Lier, P. A. C. et al. Peer victimization, poor academic achievement, and the link between childhood externalizing and internalizing problems. Child Development 83, 1775–1788 (2012).	No	North America	school	1
205	Véronneau, M.-H. & Dishion, T. J. Middle School Friendships and Academic Achievement in Early Adolescence: A Longitudinal Analysis. The Journal of Early Adolescence 31, 99–124 (2011).	Yes	North America	school	1
206	Voisin, D. R., Neilands, T. B. & Hunnicutt, S. Mechanisms Linking Violence Exposure and School Engagement Among African American Adolescents: Examining the Roles of Psychological Problem Behaviors and Gender. American Journal of Orthopsychiatry 81, 61–71 (2011).	No	North America	school	1
207	Volwerk, J. J. & Tindal, G. Documenting student performance: an alternative to the traditional calculation of grade point averages. Journal of College Admission 16–23 (2012).	No	North America	school	1
208	Vongvanith, V. V., Huntington, S. A. & Nkansah, N. T. Diversity Characteristics of the 2008-2009 Pharmacy College Application Service Applicant Pool. American Journal of Pharmaceutical Education 76, 151 (2012).	No	North America	uni	2
209	Wach, F. S., Spengler, M., Gottschling, J. & Spinath, F. M. Sex differences in secondary school achievement – The contribution of self-perceived abilities and fear of failure. Learning and Instruction 36, 104–112 (2015).	No	Other	school	2
210	Wan Chik, W. Z. et al. Gender difference in academic performance of nursing students in a Malaysian university college. International Nursing Review 59, 387–393 (2012).	No	Other	uni	1
211	Warren, J. S., Jackson, Y. & Sifers, S. K. Social support provisions as differential predictors of adaptive outcomes in young adolescents. Journal of Community Psychology 37, 106–121 (2009).	Yes	North America	school	1
212	Weber, M. & Ruch, W. The Role of a Good Character in 12-Year-Old School Children: Do Character Strengths Matter in the Classroom? Child Indicators Research 5, 317–334 (2011).	No	Other	school	1
213	Weis, M., Heikamp, T. & Trommsdorff, G. Gender differences in school achievement: The role of self-regulation. Frontiers in Psychology 4, 442 (2013).	No	Other	school	2
214	Whalen-Schmeller, B. Predicting English composition grades with the Academic Competence Evaluation Scales and the Multigroup Ethnic Identity Measure at an HBCU.	Yes	North America	uni	1
215	Whitley, J., Rawana, E. P., Pye, M. & Brownlee, K. Les forces sont-elles la solution? Exploration des relations existant entre les forces identifiées par l’enseignant, le comportement en classe et la réussite académique des jeunes élèves. McGill Journal of Education 45, 495–510 (2010).	Yes	North America	school	1
216	Williams, T. R., Davis, L. E., Miller Cribbs, J., Saunders, J. & Williams, J. H. Friends, Family, and Neighborhood: Understanding Academic Outcomes of African American Youth. Urban Education 37, 408–408 (2002).	Yes	North America	school	1
217	Witkow, M. R. Academic Achievement and Adolescents' Daily Time Use in the Social and Academic Domains. Journal of Research on Adolescence 19, 151–172 (2009).	Yes	North America	School	1
218	Witt, E. A., Dunbar, S. B. & Hoover, H. D. A Multivariate Perspective on Sex Differences in Achievement and Later Performance Among Adolescents. Applied Measurement in Education 7, 241–254 (1994).	Yes	North America	School	4
219	Wright, R. J. & Bean, A. G. The influence of socioeconomic status on the predictability of college performance. Journal of Educational Measurement 11, 277–284 (1974).	Yes	North America	Uni	1
220	Wright, C. R. & Houck, J. W. Gender Differences among Self-Assessments, Teacher Ratings, Grades, and Aptitude Test Scores for a Sample of Students Attending Rural Secondary Schools. Educational and Psychological Measurement 55, 743–752 (1995).	Yes	North America	School	6
221	Wynne, W. D. An Investigation of Ethnic and Gender Intercept Bias in the SAT’s Prediction of College Freshman Academic Performance.	Yes	North America	Uni	1
222	Young, J. W. Gender Bias in Predicting College Academic Performance: A New Approach Using Item Response Theory. Journal of Educational Measurement 28, 37–47 (1991).	Yes	North America	Uni	3
223	Yuksel, I. & Toker, Y. Examining the predictive power of autonomy and self-evaluation on high school students' language achievement. International Journal of Learning and Change 7, 126 (2013).	No	Other	School	1
224	Zarb, J. Non-academic predictors of successful academic achievement in a normal adolescent sample. Adolescence 16, 891–900 (1981).	Yes	North America	School	1
225	Zeidner, M. A cross-cultural test of sex bias in the predictive validity of scholastic aptitude examinations: Some Israeli findings. Evaluation and Program Planning 10, 289–295 (1987).	Yes	Other	Uni	1
226	Zhou, Y.-X. et al. Predictors of first-year GPA of medical students: a longitudinal study of 1285 matriculates in China. BMC Medical Education 14, (2014).	No	Other	Uni	1
227	Zimmerman, B. J. & Kitsantas, A. Comparing students’ self-discipline and self-regulation measures and their prediction of academic achievement. Contemporary Educational Psychology 39, 145–155 (2014).	No	North America	School	1
