# Supplementary material for: Gender differences in individual variation in academic grades fail to fit expected patterns for STEM
Source: Nat Commun. 2018 Sep 25;9:3777. doi: 10.1038/s41467-018-06292-0 (PMC6156605; doi:10.1038/s41467-018-06292-0)
Supplement: Supplementary file 5 — Supplementary Data 2 [file 41467_2018_6292_MOESM5_ESM.xlsx]

## Sheet: Supplementary Data 2
Supplementary Data 2
Nr	Reference	Reason for exclusion
1	Abedi, J. Predicting Graduate Academic Success from Undergraduate Academic Performance: A Canonical Correlation Study. Educational and Psychological Measurement 51, 151–160 (1991).	Missing descriptive statistics
2	Adams, D., Astone, B., Nunez-Wormack, E. & Smodlaka, I. Predicting the academic achievement of Puerto Rican and Mexican-American ninth-grade students. The Urban Review 26, 1–14 (1994).	Missing descriptive statistics
3	Adams, R. E. & Laursen, B. The correlates of conflict: disagreement is not necessarily detrimental. Journal of Family Psychology 21, 445–458 (2007).	Missing descriptive statistics
4	Adamuti-Trache, M. & Sweet, R. Academic Effort and Achievement in Science: Beyond a Gendered Relationship. Research in Science Education 43, 2367–2385 (2013).	Missing descriptive statistics
5	Alfan, E. & Othman, N. Undergraduate students' performance: the case of University of Malaya. Quality Assurance in Education 13, 329–343 (2005).	Missing descriptive statistics
6	Alnabhan, M., Al-Zegoul, E. & Harwell, M. Factors Related to Achievement Levels of Education Students at Mu'tah University. Assessment & Evaluation in Higher Education 26, 593–604 (2001).	Missing descriptive statistics
7	Altschul, I., Oyserman, D. & Bybee, D. Racial-ethnic identity in mid-adolescence: content and change as predictors of academic achievement. Child Development 77, 1155–1169 (2006).	Missing descriptive statistics
8	Anderson, J. L. Predicting final GPA of graduate school students: Comparing artificial neural networking and simultaneous multiple regression. College and University 11 (2006).	Missing descriptive statistics
9	Arnold, I. J. M. & Rowaan, W. First-Year Study Success in Economics and Econometrics: The Role of Gender, Motivation, and Math Skills. The Journal of Economic Education 45, 25–35 (2014).	Missing descriptive statistics
10	Arrison, E. G. Academic self-confidence as a predictor of first year college student quality of effort and achievement. (1997).	Missing descriptive statistics
11	Attaway, N. M. & Bry, B. H. Parenting Style and Black Adolescents’ Academic Achievement. Journal of Black Psychology 30, 229–247 (2004).	Missing descriptive statistics
12	Aunio, P. & Niemivirta, M. Predicting children's mathematical performance in grade one by early numeracy. Learning and Individual Differences 20, 427–435 (2010).	Missing descriptive statistics
13	Ayers, J. B. & Quattlebaum, R. F. Toefl Performance and Success in a Masters Program in Engineering. Educational and Psychological Measurement 52, 973–975 (1992).	Missing descriptive statistics
14	Ayers, J. B., Bustamante, F. A. & Campana, P. J. Prediction of Success in College Foreign Language Courses. Educational and Psychological Measurement 33, 939–942 (1973).	Missing descriptive statistics
15	Balsa, A. I., Giuliano, L. M. & French, M. T. The effects of alcohol use on academic achievement in high school. Economics of Education Review 30, 1–15 (2011).	Replicate data
16	Banreti-Fuchs, K. M. Attitudinal and situational correlates of academic achievement in young adolescents. Canadian Journal of Behavioural Science/Revue canadienne des sciences du comportement 4, 156–164 (1972).	Missing descriptive statistics
17	Baranovic, B. The importance of family background and gender for mathematics achievement and secondary school choice | Važnost obiteljskog podrijetla i roda za uspjeh iz matematike i odabir srednje škole. Revija Za Socijalnu Politiku 21, 285–307 (2014).	Language other than English
18	Beck, K. H., Daughters, S. B. & Ali, B. Hurried driving: Relationship to distress tolerance, driver anger, aggressive and risky driving in college students. Accident Analysis & Preventio 51, 51–55 (2013).	Self-reported grades
19	Beecher, M. E. High school courses and scores as predictors of college success. Journal of College Admission , n163 p4-9 Spr-Sum (1999).	Missing descriptive statistics
20	Berndt, T. J. & Miller, K. E. Expectancies, values, and achievement in junior high school. Journal of Educational Psychology 82, 319–326 (1990).	Missing descriptive statistics
21	Betts, J. R. & Morell, D. The Determinants of Undergraduate Grade Point Average: The Relative Importance of Family Background, High School Resources, and Peer Group Effects. Journal of Human Resources 34, 268–293 (1999).	Missing descriptive statistics
22	Bink, M. L., Biner, P. M., Huffman, M. L., Geer, B. L. & Dean, R. S. Attitudinal, College/Course-Related, and Demographic Predictors of Performance in Televised Continuing Education Courses. The Journal of Continuing Higher Education 43, 14–20 (1995).	Missing descriptive statistics
23	Blackman, I. Undergraduate nurse variables that predict academic achievement and clinical competence in nursing. International Education Journal 8, 222–236 (2007).	Missing descriptive statistics
24	Blair, B. F., Millea, M. & Hammer, J. Student academic performance and compensation: The impact of cooperative education. Journal of Engineering Education 93, 333–338 (2004).	Missing descriptive statistics
25	Blaser, F. Factors related to success in a field experience general methods course. The Teacher Educator 17, 24–29 (2010).	Missing descriptive statistics
26	Borg, E. Does Working Hard in School Explain Performance Differences between Girls and Boys? A Questionnaire-based Study Comparing Pakistani Students with Majority Group Students in the City of Oslo. Young 21, 133–154 (2013).	Self-reported grades
27	Borup, J. H. The Validity of American College Test for Discerning Potential Academic Achievement Levels-Ethnic and Sex Groups. The Journal of Educational Research 65, 3–6 (2015).	Missing descriptive statistics
28	Bourquin, S. D. The relationship among math anxiety, math self-efficacy, gender, and math achievement among college students at an open admissions commuter institution.	Missing descriptive statistics
29	Bowman, R. L. P. K. E. The relationship between living in residence halls and academic achievement. College Student Affairs Journal 13, 71–78 (1993).	Could not find PDF
30	Brady, B. A., Tucker, C. M., Harris, Y. R. & Tribble, I. Association of Academic Achievement with Behavior Among Black Students and White Students. The Journal of Educational Research 86, 43–51 (1992).	Missing descriptive statistics
31	Brahimi, N., Dweiri, F., Al-Syouf, I. & Khan, S. A. Cooperative Education in an Industrial Engineering Program. Procedia - Social and Behavioral Sciences 102, 446–453 (2013).	Missing descriptive statistics
32	Brooks, C. I. & Mercincavage, J. E. Grades for Men and Women in College Courses Taught by Women. Teaching of Psychology 18, 47–48 (1991).	Missing descriptive statistics
33	Brooks, C. I. & Rebeta, J. L. College Classroom Ecology: The Relation of Sex of Student to Classroom Performance and Seating Preference. Environment and Behavior 23, 305–313 (1991).	Missing descriptive statistics
34	Brooks, C. I. Superiority of Women in Statistics Achievement. Teaching of Psychology 14, 45–45 (1987).	Missing descriptive statistics
35	Brown, W. T. & Jones, J. M. The Substance of Things Hoped for: a Study of the Future Orientation, Minority Status Perceptions, Academic Engagement, and Academic Performance of Black High School Students. Journal of Black Psychology 30, 248–273 (2004).	Missing descriptive statistics
36	Buck, J. L. A Failure to Find Gender Differences in Statistics Achievement. Teaching of Psychology 12, 100–100 (1985).	Missing descriptive statistics
37	Bunce, J. & Calvert, B. Pupils’ primary school record forms. New Zealand Journal of Educational Studies 9, 42–51	Missing descriptive statistics
38	Burgette, J. E. & Magun-Jackson, S. Freshman Orientation, Persistence, and Achievement: A Longitudinal Analysis. Journal of College Student Retention: Research, Theory and Practice 10, 235–263 (2009).	Missing descriptive statistics
39	Burke, P. J. Gender Identity, Sex, and School Performance. Social Psychology Quarterly 52, 159–169 (1989).	Missing descriptive statistics
40	Busemann, A. & Harders, G. Die Wirkung väterlicher Erwerbslosigkeit auf die Schulleistungen der Kinder. [The effect of paternal unemployment upon the school work of children.]. Zeitschrift für Kinderforschung 40, 89–100 (1932).	Language other than English
41	Büyüköztürk, S. Predictors of Academic Achievement for Elementary Teacher Education Students in Turkey. International Journal of Educational Reform 13, 388–402 (2004).	Missing descriptive statistics
42	Byrns, R. Concerning college grades. School Society 31, 684–686 (1930).	Missing descriptive statistics
43	Calafiore, P. & Damianov, D. S. The Effect of Time Spent Online on Student Achievement in Online Economics and Finance Courses. The Journal of Economic Education 42, 209–223 (2011).	Missing descriptive statistics
44	Caso-Niebla, J. Variables that influence academic achievement in Mexican adolescents | Variables que inciden en el rendimiento académico de adolescentes mexicanos. Revista Latinoamericana de Psicologia 39, 487–501 (2007).	Language other than English
45	Cauce, A. M. School and peer competence in early adolescence: A test of domain-specific self-perceived competence. Developmental Psychology 23, 287–291 (1987).	Missing descriptive statistics
46	Chang, C. C. L. Sex differences in elementary school achievement as related to sex differences of teachers. Bulletin of Educational Psychology 10, 21–33 (1977).	Could not find PDF
47	Chazal, S., Guimond, S. & Darnon, C. Personal self and collective self: when academic choices depend on the context of social comparison. Social Psychology of Education 15, 449–463 (2012).	Self-reported grades
48	Chen, M. & Ehrenberg, T. Test scores, homework, aspirations and teachers' grades. Studies in Educational Evaluation 19, 403–419 (1993).	Missing descriptive statistics
49	Coates, T. J. & Southern, M. L. Differential Educational Aspiration Levels of Men and Women Undergradute Students. The Journal of Psychology 81, 125–128 (2010).	Missing descriptive statistics
50	Cogan, M. F. Exploring academic outcomes of homeschooled students. Journal of College Admission (2010).	Missing descriptive statistics
51	Craig, L. B. et al. Obstetrics and gynecology clerkship for males and females: similar curriculum, different outcomes? Med Educ Online 18, 21506 (2013).	Missing descriptive statistics
52	Cruickshank, D. R., Kennedy, J. J. & Kapel, D. E. A Case History of Differential Grading: Do Teacher Education Majors Really Receive Higher Grades? Journal of Teacher Education 31, 43–47 (1980).	Missing descriptive statistics
53	Dahlberg, T., Barnes, T., Buch, K. & Rorrer, A. The STARS Alliance. ACM Transactions on Computing Education 11, 1–25 (2011).	Self-reported grades
54	Daubman, K. A., Heatherington, L. & Ahn, A. Gender and the self-presentation of academic achievement. Sex Roles 27, 187–204 (1992).	Missing descriptive statistics
55	Davidson, C. W. & Haffey, P. Relationship between Achievement in High School Biology and Type of Science Course Completed, Sex, and Intelligence Quotients of Students. 13, 133–138	Could not find PDF
56	Day, S. K. Psychological impact of attributional style and locus of control on college adjustment and academic success.	Missing descriptive statistics
57	Daymont, T. & Blau, G. Student performance in online and traditional sections of an undergraduate management course. Journal of Behavioral and Applied Management 9, 275–294 (2008).	Missing descriptive statistics
58	DeBerard, M. S., Spielmans, G. I. & Julka, D. L. Predictors of academic achievement and retention among college freshmen: A longi- tudinal study. College Student Journal 38, 66 (2004).	Missing descriptive statistics
59	Desler, M. & North, G. The impact of overassignment on grade point averages of first-time freshmen. Journal of College and University Student Housing 8, 18–22 (1978).	Could not find PDF
60	Di Giunta, L. et al. The determinants of scholastic achievement: The contribution of personality traits, self-esteem, and academic self-efficacy. Learning and Individual Differences 27, 102–108 (2013).	Not the same cohort
61	Dubey, R. S. Persistence, sex-differences and educational performance. Asian Journal of Psychology Education 9, 24–29	Missing descriptive statistics
62	Dunham, R. B. Achievement Motivation as Predictive of Academic Performance: A Multivariate Analysis 1. The Journal of Educational Research 67, 70–72 (2014).	Missing descriptive statistics
63	Dunkake, I. K. T. K. M. R. U. Schöne schüler, schöne noten? Eine empirische untersuchung zum einfluss der physis- chen attraktivität von schülern auf die notenvergabe durch das lehrper- sonal [Good looks, good grades? An empirical analysis of the influence of students’ physical attractiveness on grading by teachers]. Zeitschrift fur Soziologie 41, 142–161	Missing descriptive statistics
64	Edwards, R. The relationship of birth-order, gender, and sibling gender in the two-child family to grade point average in college. Adolescence 14, 111–114 (1979).	Missing descriptive statistics
65	Emerson, T. L. N., McGoldrick, K. & Mumford, K. J. Women and the Choice to Study Economics. The Journal of Economic Education 43, 349–362 (2012).	Replicate data
66	Emilsson, M. et al. Pedagogical challenges in nurse education - a case study focusing on the completion rate in theoretical education at a Swedish University. Empirical Research in Vocational Education and Training 6, 155 (2014).	Missing descriptive statistics
67	Erguven, M. Comparison of the efficiency of principal component analysis and multiple linear regression to determine students' academic achievement. in 1–5 (IEEE, 2012). doi:10.1109/ICAICT.2012.6398537	Missing descriptive statistics
68	Erkman, F., Caner, A., Hande Sart, Z., Borkan, B. & Sahan, K. Influence of Perceived Teacher Acceptance, Self-Concept, and School Attitude on the Academic Achievement of School-Age Children in Turkey. Cross-Cultural Research 44, 295–309 (2010).	Standardised grades
69	Erkut, S. Exploring sex differences in expectancy, attribution, and academic achievement. Sex Roles 9, 217–231 (1983).	Missing descriptive statistics
70	Escribano, C. & Díaz-Morales, J. F. Are self-reported grades a good estimate of academic achievement? / ¿Son las notas auto-informadas una buena estimación del rendimiento académico? Estudios de Psicología 35, 168–182 (2014).	Missing descriptive statistics
71	Esteban-Cornejo, I. et al. Independent and combined influence of neonatal and current body composition on academic performance in youth: The UP & DOWN Study. Pediatric Obesity 10, 157–164 (2014).	Replicate data
72	Esteban-Cornejo, I. et al. Objectively measured physical activity has a negative but weak association with academic performance in children and adolescents. Acta Paediatrica 103, e501–6 (2014).	Not the same cohort
73	Ewert, S. Fewer Diplomas for Men: The Influence of College Experiences on the Gender Gap in College Graduation. The Journal of Higher Education 83, 824–850 (2012).	Missing descriptive statistics
74	Faas, C., Benson, M. J. & Kaestle, C. E. Parent resources during adolescence: effects on education and careers in young adulthood. Journal of Youth Studies 16, 151–171 (2013).	Replicate data
75	Farkas, G., Sheehan, D. & Grobe, R. P. Coursework Mastery and School Success: Gender, Ethnicity, and Poverty Groups within an Urban School District. American Educational Research Journal 27, 807–827 (1990).	Missing descriptive statistics
76	Feinberg, L. B. & Halperin, S. Affective and Cognitive Correlates of Course Performance in Introductory Statistics. The Journal of Experimental Education 46, 11–18 (2015).	Missing descriptive statistics
77	Feliciano, C. The Female Educational Advantage Among Adolescent Children of Immigrants. Youth & Society 44, 431–449 (2012).	Self-reported grades
78	Feliciano, C. The Female Educational Advantage Among Adolescent Children of Immigrants. Youth & Society 44, 431–449 (2012).	Self-reported grades
79	Felson, R. B. Physical attractiveness, grades and teachers’ attributions of ability. Representative Research in Social Psychology 11, 64–71 (1980).	Missing descriptive statistics
80	Ferris, K. A., Oosterhoff, B. & Metzger, A. Organized Activity Involvement among Rural Youth: Gender Differences in Associations between Activity Type and Developmental Outcomes. Journal of Research in Rural Education 28, (2013).	Self-reported grades
81	Fischer, F., Schult, J. & Hell, B. Sex differences in secondary school success: why female students perform better. European Journal of Psychology of Education 28, 529–543 (2012).	Self-reported grades
82	Flexer, B. K. Predicting Eighth-Grade Algebra Achievement. Journal for Research in Mathematics Education 15, 352 (1984).	Missing descriptive statistics
83	Friend, C. A., Hunter, A. G. & Fletcher, A. C. Parental Racial Socialization and the Academic Achievement of African American Children: A Cultural-Ecological Approach. Journal of African American Studies 15, 40–57 (2010).	Missing descriptive statistics
84	Furnham, A., Chamorro-Premuzic, T. & McDougall, F. Personality, cognitive ability, and beliefs about intelligence as predictors of academic performance. Learning and Individual Differences 14, 47–64 (2002).	Missing descriptive statistics
85	Goodman, A. & Koupil, I. The effect of school performance upon marriage and long-term reproductive success in 10,000 Swedish males and females born 1915–1929. Evolution and Human Behavior 31, 425–435 (2010).	Missing descriptive statistics
86	Goodman, S. B. & Cirka, C. C. Efficacy and anxiety: An examination of writing attitudes in a first-year seminar. Journal on Excellence in College Teaching 20, 5–28 (2009).	Missing descriptive statistics
87	Goodstein, L. D., Crites, J. O. & Heilbrun, A. B., JR. Personality correlates of academic adjustment. Psychological Reports 12, 175–196 (1963).	Missing descriptive statistics
88	Gottfried, M. A. & Polikoff, M. S. A Religious Experience? Personal, Parental, and Peer Religiosity and the Academic Success of Sexual-Minority Youth Using Nationally Representative Samples. Journal of LGBT Youth 9, 183–199 (2012).	Replicate data
89	Graham, L. D. Predicting Academic Success of Students in a Master of Business Administration Program. Educational and Psychological Measurement 51, 721–727 (1991).	Missing descriptive statistics
90	Grave, B. S. The effect of student time allocation on academic achievement. Education Economics 19, 291–310 (2011).	Missing descriptive statistics
91	Gupta, S., Harris, D. E., Carrier, N. M. & Caron, P. Predictors of student success in entry-level undergraduate mathematics courses. College Student Journal 40, 97–108 (2006).	Missing descriptive statistics
92	Harris, E. W., Tanner, J. R. & Knouse, S. B. Employment of Recent University Business Graduates: Do Age, Gender, and Minority Status Make a Difference? Journal of Employment Counseling 33, 121–129 (2011).	Missing descriptive statistics
93	Harrison, C. S. Relationships between Grades in Music Theory for Nonmusic Majors and Selected Background Variables. Journal of Research in Music Education 44, 341–352 (1996).	Missing descriptive statistics
94	Healy, C. C., Tullier, M. & Mourton, D. M. My vocational situation: Its relation to concurrent career and future academic bench-marks. Measurement and Evaluation in Counseling Development 23, 100–107 (1990).	Could not find PDF
95	Heatherington, L. et al. Two investigations of ?female modesty? in achievement situations. Sex Roles 29, 739–754 (1993).	Missing descriptive statistics
96	Heatherington, L., Townsend, L. S. & Burroughs, D. P. ‘How'd you do on that test?’: The effects of gender on self-presentation of achievement to vulnerable men. Sex Roles 45, 161–177 (2001).	Missing descriptive statistics
97	Heaven, P. C. L., Ciarrochi, J. & Vialle, W. Conscientiousness and Eysenckian psychoticism as predictors of school grades: A one-year longitudinal study. Personality and Individual Differences 42, 535–546 (2007).	Missing descriptive statistics
98	Helbig, M. Sind Lehrerinnen für den geringeren Schulerfolg von Jungen verantwortlich? [Are female teachers responsible for the lower educational attainment of boys?]. Kolner Zeitschrift fur Soziologie und Sozialpsychologie 62, 93–111 (2010).	Language other than English
99	Herron, E. W. Relationship of experimentally aroused achievement motivation to academic achievement anxiety. The Journal of Abnormal and Social Psychology 69, 690–694 (1964).	Missing descriptive statistics
100	Hildenbrand, K. J. An examination of college student athletes’ academic achievement. Dissertation Abstracts International Section A. Humanities and Social Sciences 66, 4308 (2005).	Missing descriptive statistics
101	Hjern, A., Ekéus, C., Rasmussen, F. & Lindblad, F. Educational achievement and vocational career in twins - a Swedish national cohort study. Acta Paediatrica 101, 591–596 (2012).	Missing descriptive statistics
102	Houston, L. N. The Predictive Validity of a Study Habits Inventory for First Semester Undergraduates. Educational and Psychological Measurement 47, 1025–1030 (1987).	Missing descriptive statistics
103	Hudy, G. T. An analysis of motivational factors related to academic success and persistence for university students. Dissertation Abstracts International Section A. Humanities and Social Sciences 67, 4094 (2006).	Could not find PDF
104	Jackson, J. & Kurlaender, M. College Readiness and College Completion at Broad Access Four-Year Institutions. American Behavioral Scientist 58, 947–971 (2014).	Self-reported grades
105	Jansen, E. P. & Bruinsma, M. Explaining Achievement in Higher Education. Educational Research and Evaluation 11, 235–252 (2005).	Missing descriptive statistics
106	Johnson, M. Basic math skills and performance in an introductory statistics course. Journal of Statistics Education 14, (2006).	Missing descriptive statistics
107	Johnston, M. W. The relationship between locus of control and academic achievement for adults (gender, race). Dissertation Abstracts International Section A. Humanities and Social Sciences 60, 1010 (1999).	Missing descriptive statistics
108	Jost, B., Rude-Parkins, C. & Githens, R. P. Academic Performance, Age, Gender, and Ethnicity in Not the same cohorts Delivered by Two-Year Colleges. Community College Journal of Research and Practice 36, 656–669 (2012).	Not the same cohort
109	Kamphorst, J. C., Hofman, W. H. A., Jansen, E. P. W. A. & Terlouw, C. Explaining Academic Success in Engineering Degree Programs: Do Female and Male Students Differ? Journal of Engineering Education 104, 189–211 (2015).	Missing descriptive statistics
110	Keiller, S. W. Type A behavior pattern and locus of control as predictors of college academic performance. Dissertation Abstracts In- ternational Section B. Sciences and Engineering 58, 2737 (1997).	Missing descriptive statistics
111	Keith, T. Z. & Benson, M. J. Effects of Manipulable Influences on High School Grades Across Five Ethnic Groups. The Journal of Educational Research 86, 85–93 (2010).	Missing descriptive statistics
112	Keller, D., Crouse, J. & Trusheim, D. Relationships among gender differences in freshman course grades and course characteristics. Journal of Educational Psychology 85, 702–709 (1993).	Missing descriptive statistics
113	King, D. B. & Joshi, S. Gender Differences in the Use and Effectiveness of Personal Response Devices. Journal of Science Education and Technology 17, 544–552 (2008).	Missing descriptive statistics
114	Kiss, D. Are immigrants and girls graded worse? Results of a matching approach. Education Economics 21, 447–463 (2013).	Missing descriptive statistics
115	Kiviruusu, O., Huurre, T., Aro, H., Marttunen, M. & Haukkala, A. Self-esteem growth trajectory from adolescence to mid-adulthood and its predictors in adolescence. Advances in Life Course Research 23, 29–43 (2015).	Self-reported grades
116	Kokkelenberg, E. C. & Sinha, E. Who succeeds in STEM studies? An analysis of Binghamton University undergraduate students. Economics of Education Review 29, 935–946 (2010).	Missing descriptive statistics
117	Kollarik, K. Rozdielymedzichlapcamiadievcˇatamivúrovni pripravenosti na školu a v ucˇebných výsledkoch [Differences between boys and girls in their school readiness level and school achievements]. Psychologia A Patopsychologia Dietata 26, 113–124 (1991).	Language other than English
118	Kucerova, L. Relationship between intellectual abilities and educational success of girls and boys during their first school years. Psy- chologia A Patopsychologia Dietata 10, 71–78 (1975).	Language other than English
119	Kupczynski, L. The relationship between gender and academic success online. Journal of Educators Online 11, (2014).	Not the same cohort
120	Kurdek, L. A. & Sinclair, R. J. Relation of eighth graders' family structure, gender, and family environment with academic performance and school behavior. Journal of Educational Psychology 80, 90–94 (1988).	Missing descriptive statistics
121	Lehn, T., Vladovic, R. & Michael, W. B. The Short-Term Predictive Validity of a Standardized Reading Test and of Scales Reflecting Six Dimensions of Academic Self- Concept Relative To Selected High School Achievement Criteria for Four Ethnic Groups. Educational and Psychological Measurement 40, 1017–1031 (1980).	Missing descriptive statistics
122	Lehre, A.-C., Hansen, A. & Laake, P. Gender and the 2003 Quality Reform in higher education in Norway. Higher Education 58, 585–597 (2009).	Examination results
123	Lekholm, A. K. & Cliffordson, C. Discrepancies between school grades and test scores at individual and school level: effects of gender and family background. Educational Research and Evaluation 14, 181–199 (2008).	Missing descriptive statistics
124	Llabre, M. M. & Suarez, E. Predicting math anxiety and course performance in college women and men. Journal of Counseling Psychology 32, 283–287 (1985).	Missing descriptive statistics
125	Long, J. F., Monoi, S., Harper, B., Knoblauch, D. & Murphy, P. K. Academic Motivation and Achievement Among Urban Adolescents. Urban Education 42, 196–222 (2007).	Missing descriptive statistics
126	Lumme, K. & Lehto, J. E. Sixth Grade Pupils' Phonological Processing and School Achievement in a Second and the Native Language. Scandinavian Journal of Educational Research 46, 207–217 (2002).	Missing descriptive statistics
127	Lunneborg, P. W. Longitudinal criteria of predicted college achievement. Measurement Evaluation in Guidance 9, 212–213 (1977).	Missing descriptive statistics
128	Lutz, A. & Crist, S. Why do bilingual boys get better grades in English-only America? The impacts of gender, language and family interaction on academic achievement of Latino/a children of immigrants. Ethnic and Racial Studies 32, 346–368 (2009).	Missing descriptive statistics
129	MacCann, C., Fogarty, G. J. & Roberts, R. D. Strategies for success in education: Time management is more important for part-time than full-time community college students. Learning and Individual Differences 22, 618–623 (2012).	Missing descriptive statistics
130	MacCann, C., Lipnevich, A. A., Burrus, J. & Roberts, R. D. The best years of our lives? Coping with stress predicts school grades, life satisfaction, and feelings about high school. Learning and Individual Differences 22, 235–241 (2012).	Self-reported grades
131	McDonald, J. F. & McPherson, M. S. High School Type, Sex, and Socio-Economic Factors as Predictors of the Academ Ic Achievement of University Students. Educational and Psychological Measurement 35, 929–933 (1975).	Missing descriptive statistics
132	Metsäpelto, R.-L. & Pulkkinen, L. Socioemotional Behavior and School Achievement in Relation to Extracurricular Activity Participation in Middle Childhood. Scandinavian Journal of Educational Research 56, 167–182 (2012).	Missing descriptive statistics
133	Miller, C. D. F. J. M. D. L. Learning approaches and motives: Male and female differences and implications for learning assistance programs. Journal of College Student Development 31, 147–154 (1990).	Missing descriptive statistics
134	Morganson, V. J., Jones, M. P. & Major, D. A. Understanding Women's Underrepresentation in Science, Technology, Engineering, and Mathematics: The Role of Social Coping. The Career Development Quarterly 59, 169–179 (2011).	Missing descriptive statistics
135	Mullola, S. et al. Associations Between Teacher-Rated Versus Self-Rated Student Temperament and School Achievement. Scandinavian Journal of Educational Research 58, 147–172 (2012).	Self-reported grades
136	Neighbors, B., Forehand, R. & Armistead, L. Is parental divorce a critical stressor for young adolescents? Grade point average as a case in point. Adolescence 27, 639–646 (1992).	Missing descriptive statistics
137	Nguyen, N. T., Allen, L. C. & Fraccastoro, K. Personality Predicts Academic Performance: Exploring the moderating role of gender. Journal of Higher Education Policy and Management 27, 105–117 (2005).	Missing descriptive statistics
138	Nuzhat, A., Salem, R. O., Al-Hamdan, N. & Ashour, N. Gender differences in learning styles and academic performance of medical students in Saudi Arabia. Medical Teacher 35, S78–S82 (2013).	Self-reported grades
139	O'Reilly, T. & McNamara, D. S. The impact of science knowledge, reading skill, and reading strategy knowledge on more traditional ‘high-stakes’ measures of high school students' science achievement. American Educational Research Journal 44, 161–196 (2007).	Standardised grades
140	Odell, P. M. & Schumacher, P. Attitudes Toward Mathematics and Predictors of College Mathematics Grades: Gender Differences in a 4-Year Business College. Journal of Education for Business 74, 34–38 (1998).	Standardised grades
141	Ohlund, L. S. & Ericsson, K. B. Elementary school achievement and absence due to illness. Journal of Genetic Psychology 155, 409–421 (1994).	Missing descriptive statistics
142	Olds, D. E. & Shaver, P. Masculinity, femininity, academic performance, and health: further evidence concerning the androgyny controversy. Journal of Personality 48, 323–341 (1980).	Missing descriptive statistics
143	Önder, I., Beşoluk, Ş., İskender, M., Masal, E. & Demirhan, E. Circadian Preferences, Sleep Quality and Sleep Patterns, Personality, Academic Motivation and Academic Achievement of university students. Learning and Individual Differences 32, 184–192 (2014).	Self-reported grades
144	Pangeni, K. P. Factors determining educational quality: Student mathematics achievement in Nepal. International Journal of Educational Development 34, 30–41 (2014).	Test scores
145	Paolillo, J. G. P. The predictive-validity of selected admissions variables relative to grade-point average earned in a master of business administration program. Educational and Psychological Measurement 42, 1163–1167 (1982).	Missing descriptive statistics
146	Pedrini, B. C. P. D. T. Grade point evaluation of an experimental program for disadvantaged college freshmen. College Student Journal 11, 318–323 (1978).	Could not find PDF
147	Post, T. The impact of prior mathematics achievement on the relationship between high school mathematics curricula and postsecondary mathematics performance, course-taking, and persistence. Journal for Research in Mathematics Education 41, 274–308 (2010).	Missing descriptive statistics
148	Powell, C. & Nettelbeck, T. Intellectual curiosity may not incrementally predict academic success. Personality and Individual Differences 64, 7–11 (2014).	Test scores
149	Preckel, F., Goetz, T., Pekrun, R. & Kleine, M. Gender Differences in Gifted and Average-Ability Students: Comparing Girls‘ and Boys’ Achievement, Self-Concept, Interest, and Motivation in Mathematics. Gifted Child Quarterly 52, 146–159 (2008).	Standardised grades
150	Pulvino, C. J. & Hansen, J. C. Relevance of Needs and Press to Anxiety, Alienation, and Gpa. The Journal of Experimental Education 40, 70–& (1972).	Missing descriptive statistics
151	Quirk, K. J., Keith, T. Z. & Quirk, J. T. Employment During High School and Student Achievement: Longitudinal Analysis of National Data. The Journal of Educational Research 95, 4–10 (2001).	Missing descriptive statistics
152	Rahmani, K. et al. Effects of daily milk supplementation on improving the physical and mental function as well as school performance among children: results from a school feeding program. Journal of Research in Medical Sciences 16, 469–476 (2011).	Not the same cohort
153	Ramsbottomlucier, M., Johnson, M. M. & Elam, C. L. Age and Gender Differences in Students Preadmission Qualifications and Medical-School Performances. Academic Medicine 70, 236–239 (1995).	Missing descriptive statistics
154	Rech, J. F. Gender differences in mathematics achievement and other variables among university students. Journal of Research Development in Education 29, 73–76 (1996).	Missing descriptive statistics
155	Rees, D. I. & Sabia, J. J. The Effect of Migraine Headache on Educational Attainment. Journal of Human Resources 46, 317–332 (2011).	Replicate data
156	Reiter, H. I. et al. Should Efforts in Favor of Medical Student Diversity Be Focused During Admissions or Farther Upstream? Academic Medicine 87, 443–448 (2012).	Missing descriptive statistics
157	Ritchie, K. Factors affecting the transition to university. Dissertation Abstracts International Section B. Sciences and Engineering 65, 482 (2003).	Could not find PDF
158	Roberts, J. C. Evaluating the Effectiveness of Lecture Capture: Lessons Learned from an Undergraduate Political Research Class. Journal of Political Science Education 11, 45–60 (2015).	Not the same cohort
159	Rochelle, C. F. & Dotterweich, D. Student success in business statistics. Journal of Economics and Finance Education 6, 19–24 (2007).	Missing descriptive statistics
160	Rogers, M. A., Theule, J., Ryan, B. A., Adams, G. R. & Keating, L. Parental Involvement and Children's School Achievement: Evidence for Mediating Processes. Canadian Journal of School Psychology 24, 34–57 (2009).	Missing descriptive statistics
161	Ross, S. & Horner, B. Still More on the Physique-Temperament Correlation. Journal of Heredity 40, 265–265 (1949).	Could not find PDF
162	Ruban, L. M. & McCoach, D. B. Gender Differences in Explaining Grades Using Structural Equation Modeling. The Review of Higher Education 28, 475–502 (2005).	Missing descriptive statistics
163	Rustemeyer, R. & Fischer, N. Sex- and age-related differences in mathematics. Psychological Reports 97, 183–194 (2005).	Missing descriptive statistics
164	Ryan, A. M., Shim, S. S. & Makara, K. A. Changes in academic adjustment and relational self-worth across the transition to middle school. Journal of Youth and Adolescence 42, 1372–1384 (2013).	Missing descriptive statistics
165	Sahin, M. Correlations of students' grades, expectations, epistemological beliefs and demographics in a problem-based introductory physics course. International Journal of Environmental and Science Education 4, 169–184 (2009).	Missing descriptive statistics
166	Sampson, C. & Boyer, P. G. GRE scores as predictors of minority students’ success in graduate study: An argument for change. College Student Journal 35, 271–279 (2001).	Missing descriptive statistics
167	Šašić, S. Socioeconomic status and quality of family interaction as predictors of academic achievement of high school students in Croatia, Bosnia and Herzegovina and Macedonia | Socioekonomske prilike obitelji i kvaliteta obiteljske interakcije kao prediktori školskog uspjeha srednjoškolaca u Hrvatskoj, Bosni i Hercegovini i Makedoniji. Ljetopis Socijalnog Rada 18, 31–62 (2011).	Language other than English
168	Scott, S. G. Enhancing Reflection Skills Through Learning Portfolios: An Empirical Test. Journal of Management Education 34, 430–457 (2010).	Missing descriptive statistics
169	Seginer, R. & Vermulst, A. Family Environment, Educational Aspirations, and Academic Achievement in Two Cultural Settings. Journal of Cross-Cultural Psychology 33, 540–558 (2002).	Missing descriptive statistics
170	Sendelbach, W. School achievement and behavior ratings used in the validation of school entrance tests: An investigation at the end of second grade. Psychologie in Erziehung und Unterricht 22, 23–31 (1975).	Could not find PDF
171	Sexton, D. W. & Goldman, R. D. High-School Transcript as a Set of Nonreactive Measures for Predicting College Success and Major Field. Journal of Educational Psychology 67, 30–37 (1975).	Missing descriptive statistics
172	Seyfried, S. F. Academic Achievement of African American Preadolescents: The Influence of Teacher Perceptions. American Journal of Community Psychology 26, 381–402 (1998).	Missing descriptive statistics
173	Sherman, L. W. & Hofmann, R. J. Achievement as a Momentary Event, as a Continuing State, Locus of Control: a Clarification. Perceptual and Motor Skills 51, 1159–1166 (1980).	Missing descriptive statistics
174	Shields, N. Stress, Active Coping, and Academic Performance Among Persisting and Nonpersisting College Students. Journal of Applied Biobehavioral Research 6, 65–81 (2001).	Missing descriptive statistics
175	Shores, M. L., Smith, T. G. & Jarrell, S. L. Do individual learner variables contribute to differences in mathematics performance? SRATE Journal 18, 1–8 (2009).	Missing descriptive statistics
176	Simon, L. S. Prediction of Achievement in Clinical Pharmacy Courses. American Journal of Pharmaceutical Education 42, 111–114 (1978).	Missing descriptive statistics
177	Singleton, R. A. J. Collegiate alcohol consumption and academic performance. Journal of Studies on Alcohol and Drugs 68, 548–555 (2007).	Missing descriptive statistics
178	Smith, T. L. The impact of residential community living learning programs on college student achievement and behavior. Dissertation Abstracts International Section A. Humanities and Social Sciences 69, 2975 (2008).	Missing descriptive statistics
179	Snyder, R. F. The relationship between learning styles/multiple intelligences and academic achievement of high school students. High School Journal 83, 11–20 (2000).	Missing descriptive statistics
180	Stanger-Hall, K. F. Multiple-Choice Exams: An Obstacle for Higher-Level Thinking in Introductory Science Classes. CBE Life Sci Educ 11, 294–306 (2012).	Self-reported grades
181	Steele-Johnson, D. & Leas, K. Importance of race, gender, and personality in predicting academic performance. Journal of Applied Social Psychology 43, 1736–1744 (2013).	Self-reported grades
182	Steinmayr, R. & Spinath, B. Sex differences in school achievement: what are the roles of personality and achievement motivation? European Journal of Personality 22, 185–209 (2008).	Standardised grades
183	Stupnisky, R. H. et al. Comparing self-esteem and perceived control as predictors of first-year college students’ academic achievement. Social Psychology of Education 10, 303–330 (2007).	Missing descriptive statistics
184	Sulaiman, A. & Mohezar, S. Student Success Factors: Identifying Key Predictors. Journal of Education for Business 81, 328–333 (2010).	Missing descriptive statistics
185	Sullivan-Ham, K. Impact of participation in a dual enrollment program on first semester college GPA. Dissertation Abstracts Interna- tional Section B. Sciences and Engineering 71, 7069	Missing descriptive statistics
186	Sullivan, A. & Voyer, D. [Gender differences in mental rotation, actual grades, and self-reported grades]. Unpublished raw data (1998).	Missing descriptive statistics
187	Sweet, P. R. & Nuttall, R. L. The Effects of a Tracking System on Student Satisfaction and Achievement. American Educational Research Journal 8, 511–520 (1971).	Missing descriptive statistics
188	Taanila, A. et al. Association Between Childhood Specific Learning Difficulties and School Performance in Adolescents With And Without ADHD Symptoms: A 16-Year Follow-Up. Journal of Attention Disorders 18, 61–72 (2014).	Missing descriptive statistics
189	Talento-Miller, E. Generalizability of GMAT® Validity to Programs outside the U.S. International Journal of Testing 8, 127–142 (2008).	Standardised grades
190	Tanguma, J., Munoz, L. S. & Gonzalez, A. D. Let me in! The predictive validity of graduate management admissions test and other variables in the admission system of Masters of Business Administration programmes. International Journal of Business and Systems Research 6, 209–223 (2012).	Missing descriptive statistics
191	Taube, S. R. & Taube, P. M. Pre- and Post-enrollment Factors Associated With Achievement in Technical Postsecondary Schools. Community Junior College Research Quarterly of Research and Practice 14, 93–99 (1990).	Missing descriptive statistics
192	Tenenbaum, H. R. & Leaper, C. Parent-child conversations about science: The socialization of gender inequities? Developmental Psychology 39, 34–47 (2003).	Missing descriptive statistics
193	Thiede, W. B. Some Characteristics of Juniors Enrolled in Selected Curricula at the University of Wisconsin. The Journal of Experimental Education 19, 1–62 (1950).	Missing descriptive statistics
194	Thompson, J., Samiratedu, V. & Rafter, J. The effects of on-campus residence on first-time college students. NASPA Journal 31, 41–47 (1993).	Could not find PDF
195	Tiruneh, G. Does Attendance Enhance Political Science Grades? Journal of Political Science Education 3, 265–276 (2007).	Missing descriptive statistics
196	Treiber, J. Conscientiousness, openness, and gender as academic predictive variables in high school seniors. Dissertation Abstracts International Section B. Sciences and Engineering 72, 1202 (2010).	Missing descriptive statistics
197	Truell, A. D., Zhao, J. J., Alexander, M. W. & Hill, I. B. Predicting final student performance in a graduate business program: The MBA. Delta Pi Epsilon Journal 48, 144–152 (2006).	Could not find PDF
198	Urdan, T. C. Examining the Relations among Early Adolescent Students’ Goals and Friends’ Orientation toward Effort and Achievement in School. Contemporary Educational Psychology 22, 165–191 (1997).	Missing descriptive statistics
199	Vaquera, E. & Kao, G. Educational achievement of immigrant adolescents in Spain: do gender and region of origin matter? Child Development 83, 1560–1576 (2012).	Self-reported grades
200	Violato, C. A Longitudinal Comparative Study of the Academic Achievement of Education and Other Undergraduate Students. Canadian Journal of Education / Revue canadienne de l'éducation 15, 264 (1990).	Missing descriptive statistics
201	Wang, J. T., Tu, S. Y. & Shieh, Y. Y. A study on student performance in the college introductory statistics course. AMATYC Review 29, 54–62 (2007).	Could not find PDF
202	Wangcheng, R. M., Fulkerson, P. K., Barnas, G. P. & Lawrence, S. L. Effect of Student and Preceptor Gender on Clinical Grades in an Ambulatory Care Clerkship. Academic Medicine 70, 324–326 (1995).	Missing descriptive statistics
203	Wentzel, K. R. Relations between Social Competence and Academic Achievement in Early Adolescence. Child Development 62, 1066–1078 (1991).	Missing descriptive statistics
204	White, C. N. & Warner, L. A. Influence of Family and School-Level Factors on Age of Sexual Initiation. Journal of Adolescent Health 56, 231–237 (2015).	Self-reported grades
205	Wielkiewicz, R. M., Fischer, D. V., Stelzner, S. P., Overland, M. & Sinner, A. M. Leadership Attitudes and Beliefs of Incoming First-Year College Students. Journal of Leadership Education 11, 1–25 (2012).	Self-reported grades
206	Wilkinson, D., Zhang, J. & Parker, M. Predictive validity of the Undergraduate Medicine and Health Sciences Admission Test for medical students' academic performance. Medical Journal of Australia194, 341–344 (2011).	Missing descriptive statistics
207	Wittich, B. V. The Impact of the Pass-Fail System upon Achievement of College Students. The Journal of Higher Education 43, 499 (1972).	Missing descriptive statistics
208	Woodfield, R., Jessop, D. & McMillan, L. Gender differences in undergraduate attendance rates. Studies in Higher Education 31, 1–22 (2006).	Missing descriptive statistics
209	Woosley, S. A. Survey Response and Its Relationship to Educational Outcomes Among First-year College Students. Journal of College Student Retention: Research, Theory and Practice 6, 413–423 (2005).	Missing descriptive statistics
210	Wright, R. E. P. J. C. Predicting performance of above and below average performers in graduate business schools: A split sample regression analysis. Educational Research Quarterly 22, 72–79 (1998).	Missing descriptive statistics
211	Yalcinkaya, M. T. & Ulu, A. Differences Between Single-Sex Schools and Co-Education Schools. Procedia - Social and Behavioral Sciences 46, 13–16 (2012).	Missing descriptive statistics
212	Yang, B. & Lu, D. R. Predicting Academic Performance in Management Education: An Empirical Investigation of MBA Success. Journal of Education for Business 77, 15–20 (2001).	Missing descriptive statistics
213	Young, I. P. & Young, K. H. An assessment of academic predictors for admission decisions: Do applicants varying in national origin and in sex have a level playing field for a doctoral program in educational leadership? Educational Research Quarterly 33, 39–51 (2010).	Not the same cohort
214	Zhou, Y.-X. et al. The impact of self-concept and college involvement on the first-year success of medical students in China. Advances in Health Sciences Education. Theory and Practice. 20, 163–179 (2015).	Replicate data
